# Supplementary material for: The Impact of Preprocessing Methods for a Successful Prostate Cell Lines Discrimination Using Partial Least Squares Regression and Discriminant Analysis Based on Fourier Transform Infrared Imaging
Source: Cells. 2021 Apr 20;10(4):953. doi: 10.3390/cells10040953 (PMC8073124; doi:10.3390/cells10040953)
Supplement: Supplementary file 1 [file cells-10-00953-s001.zip]

Archive with 1 entries (1 files):
- cells-1174509-supplementary.pdf
